# Supplementary material for: Effect of index HIV self-testing for sexual partners of clients enrolled in antiretroviral therapy (ART) programs in Malawi: A randomized controlled trial
Source: PLoS Med. 2023 Aug 4;20(8):e1004270. doi: 10.1371/journal.pmed.1004270 (PMC10403056; doi:10.1371/journal.pmed.1004270)
Supplement: S2 Table — (XLSX) [file pmed.1004270.s004.xlsx]

## Sheet: Sheet1
	S2 Table: Sensitivity analyses with additional covariates, HIV testing uptake among index partners
	HIV Testing Service	PRS Arm	HIVST Arm	RR (95% CI)	p-value	1		2		3		4
		n(%)	n(%)			aRR (95% CI)	p-value	aRR (95% CI)	p-value	aRR (95% CI)	p-value	aRR (95% CI)	p-value
	Index partner tested	27/107 (25.2%)	183/257 (71.2%)	2.82 (2.64, 3.02)	<0.001	2.77 (2.56, 3.00)	<0.001	2.73 (2.47, 3.01)	<0.001	2.79 (2.59, 3.02)	<0.001	2.73 (2.45, 3.04)	<0.001
	Index partner tested HIV-positive	4/27 (14.8%)	30/183 (16.4%)	1.11 (0.43, 2.85)	0.834	0.82 (0.28, 2.35)	0.707	0.82 (0.28, 2.40)	0.711	0.79 (0.27, 2.30)	0.669	0.81 (0.29, 2.29)	0.692
	PRS, partner referral slip; HIVST, HIV self-test; RR, rate ratio; aRR, adjusted rate ratio; CI, confidence interval
	Notes
	1= Adjusting for age and marital status
	Sensitivity analysis
	2= Adjusting for age, marital status and number of children
	3= Adjusting for age, marital status and disclosure
	4= Adjusting for age, marital status and household wealth
